# Supplementary material for: Radiation-Induced Endothelial Ferroptosis Accelerates Atherosclerosis via the DDHD2-Mediated Nrf2/GPX4 Pathway
Source: Biomolecules. 2024 Jul 22;14(7):879. doi: 10.3390/biom14070879 (PMC11274403; doi:10.3390/biom14070879)
Supplement: Supplementary file 1 [file biomolecules-14-00879-s001.zip]

Archive with 16 entries (14 files):
- supplementary files/
- supplementary files/Figure S1.pdf
- supplementary files/Table S1.pdf
- supplementary files/Table S2.pdf
- supplementary files/Table S3.pdf
- supplementary files/Table S4.pdf
- WB_rawdata/
- WB_rawdata/Fig6A gapdh.jpg
- WB_rawdata/Fig6A_DDHD2.jpg
- WB_rawdata/Fig6C_ddhd2.jpg
- WB_rawdata/Fig6C_gapdh.jpg
- WB_rawdata/Fig6E_gapdh.jpg
- WB_rawdata/Fig6E_gpx4.jpg
- WB_rawdata/Fig6G_DDHD2-flag.tif
- WB_rawdata/Fig6G_gapdh.tif
- WB_rawdata/Fig6G_nrf2-his.tif
